# Supplementary material for: Catalase Predicts In-Hospital Mortality after Out-of-Hospital Cardiac Arrest
Source: J Clin Med. 2021 Aug 30;10(17):3906. doi: 10.3390/jcm10173906 (PMC8432041; doi:10.3390/jcm10173906)
Supplement: Supplementary file 1 [file jcm-10-03906-s001.zip]

Archive with 1 entries (1 files):
- jcm-1346588-supplementary.pdf
